# Supplementary material for: Real-world use of an etanercept biosimilar including selective versus automatic substitution in inflammatory arthritis patients: a UK-based electronic health records study
Source: Rheumatol Adv Pract. 2022 Jul 27;6(2):rkac056. doi: 10.1093/rap/rkac056 (PMC9336562; doi:10.1093/rap/rkac056)
Supplement: rkac056_Supplementary_Data [file rkac056_supplementary_data.zip]

Archive with 8 entries (8 files):
- Supplementary_Table_S1.docx
- Supplementary_Table_S2.docx
- Supplementary_Table_S3.docx
- Supplementary_Table_S4.docx
- Supplementary_Table_S5.docx
- Supplementary_Table_S6.docx
- Supplementary_Table_S7.docx
- 21-157 - Supplementary Figures.docx
